# Supplementary material for: Incidence of COVID-19 Hospitalisation in Patients with Systemic Lupus Erythematosus: A Nationwide Cohort Study from Denmark
Source: J Clin Med. 2021 Aug 27;10(17):3842. doi: 10.3390/jcm10173842 (PMC8432052; doi:10.3390/jcm10173842)
Supplement: Supplementary file 1 [file jcm-10-03842-s001.zip]

Archive with 1 entries (1 files):
- jcm-1341861-supplementary.pdf
